# Supplementary material for: Biological Synthesis of Bioactive Gold Nanoparticles from Inonotus obliquus for Dual Chemo-Photothermal Effects against Human Brain Cancer Cells
Source: Int J Mol Sci. 2022 Feb 18;23(4):2292. doi: 10.3390/ijms23042292 (PMC8880898; doi:10.3390/ijms23042292)
Supplement: Supplementary file 1 [file ijms-23-02292-s001.zip]

Archive with 1 entries (1 files):
- ijms-1559181-supplementary.pdf
